# Supplementary material for: Ginsenosides Restore Lipid and Redox Homeostasis in Mice with Intrahepatic Cholestasis through SIRT1/AMPK Pathways
Source: Nutrients. 2022 Sep 22;14(19):3938. doi: 10.3390/nu14193938 (PMC9571347; doi:10.3390/nu14193938)
Supplement: Supplementary file 1 [file nutrients-14-03938-s001.zip]

Archive with 1 entries (1 files):
- nutrients-1880354-supplementary.pdf
